# Supplementary material for: Genomic and environmental influences on resilience in a cold‐water fish near the edge of its range
Source: Evol Appl. 2021 Nov 9;14(12):2794–814. doi: 10.1111/eva.13313 (PMC8674893; doi:10.1111/eva.13313)
Supplement: Supplementary file 1 — Table S1 [file EVA-14-2794-s005.xlsx]

## Sheet: Sheet1
Supplemental Table S1. Pairwise FST values between lakes from Rapture data. Site codes for lakes are listed in Table 1
	LHY	SGR	LNG	BEA	GRD	ATK	TRU	PIK	PRS	TRT	WSL	MSK	PLT	PLM	TOM	TWS	BLK	LGL	SVN	RBW	SPN	GIL	GRN	ELK	OKA	GNV	HOW	EVE	CRD
LHY	0	0.254	0.098	0.291	0.204	0.41	0.161	0.243	0.178	0.175	0.201	0.256	0.304	0.262	0.179	0.275	0.307	0.255	0.323	0.283	0.322	0.293	0.234	0.275	0.32	0.353	0.404	0.397	0.377
SGR	0.254	0	0.304	0.451	0.373	0.567	0.325	0.4	0.35	0.382	0.369	0.422	0.452	0.415	0.341	0.419	0.47	0.4	0.476	0.438	0.463	0.434	0.39	0.425	0.468	0.493	0.559	0.575	0.523
LNG	0.098	0.304	0	0.334	0.245	0.463	0.197	0.28	0.211	0.222	0.238	0.289	0.332	0.3	0.218	0.307	0.345	0.281	0.366	0.311	0.353	0.322	0.264	0.304	0.352	0.392	0.45	0.441	0.415
BEA	0.291	0.451	0.334	0	0.253	0.543	0.299	0.384	0.324	0.353	0.332	0.389	0.422	0.376	0.301	0.378	0.426	0.365	0.433	0.404	0.434	0.407	0.369	0.391	0.431	0.46	0.526	0.543	0.49
GRD	0.204	0.373	0.245	0.253	0	0.477	0.212	0.312	0.234	0.24	0.246	0.299	0.341	0.292	0.217	0.3	0.343	0.282	0.354	0.326	0.365	0.333	0.285	0.312	0.355	0.392	0.451	0.454	0.421
ATK	0.41	0.567	0.463	0.543	0.477	0	0.419	0.492	0.442	0.483	0.447	0.489	0.504	0.492	0.433	0.494	0.536	0.483	0.542	0.524	0.538	0.515	0.481	0.52	0.55	0.564	0.639	0.661	0.601
TRU	0.161	0.325	0.197	0.299	0.212	0.419	0	0.157	0.105	0.101	0.105	0.178	0.226	0.174	0.089	0.196	0.24	0.194	0.245	0.257	0.299	0.269	0.232	0.257	0.299	0.348	0.398	0.398	0.372
PIK	0.243	0.4	0.28	0.384	0.312	0.492	0.157	0	0.228	0.25	0.242	0.292	0.337	0.288	0.218	0.305	0.352	0.285	0.349	0.351	0.384	0.359	0.32	0.35	0.389	0.43	0.483	0.491	0.452
PRS	0.178	0.35	0.211	0.324	0.234	0.442	0.105	0.228	0	0.137	0.145	0.214	0.259	0.217	0.137	0.227	0.269	0.229	0.291	0.28	0.322	0.291	0.254	0.281	0.321	0.367	0.425	0.423	0.396
TRT	0.175	0.382	0.222	0.353	0.24	0.483	0.101	0.25	0.137	0	0.118	0.21	0.268	0.218	0.117	0.241	0.265	0.231	0.306	0.283	0.329	0.293	0.242	0.28	0.324	0.376	0.451	0.441	0.408
WSL	0.201	0.369	0.238	0.332	0.246	0.447	0.105	0.242	0.145	0.118	0	0.187	0.239	0.206	0.113	0.22	0.264	0.226	0.279	0.294	0.335	0.304	0.265	0.295	0.334	0.381	0.438	0.444	0.406
MSK	0.256	0.422	0.289	0.389	0.299	0.489	0.178	0.292	0.214	0.21	0.187	0	0.276	0.256	0.18	0.267	0.323	0.268	0.334	0.335	0.375	0.346	0.31	0.334	0.375	0.421	0.482	0.488	0.445
PLT	0.304	0.452	0.332	0.422	0.341	0.504	0.226	0.337	0.259	0.268	0.239	0.276	0	0.294	0.228	0.292	0.332	0.286	0.358	0.369	0.405	0.371	0.343	0.366	0.408	0.447	0.516	0.527	0.475
PLM	0.262	0.415	0.3	0.376	0.292	0.492	0.174	0.288	0.217	0.218	0.206	0.256	0.294	0	0.146	0.202	0.26	0.217	0.244	0.308	0.349	0.319	0.296	0.317	0.351	0.406	0.46	0.468	0.426
TOM	0.179	0.341	0.218	0.301	0.217	0.433	0.089	0.218	0.137	0.117	0.113	0.18	0.228	0.146	0	0.164	0.228	0.183	0.224	0.259	0.302	0.271	0.239	0.261	0.297	0.353	0.404	0.403	0.374
TWS	0.275	0.419	0.307	0.378	0.3	0.494	0.196	0.305	0.227	0.241	0.22	0.267	0.292	0.202	0.164	0	0.262	0.223	0.258	0.317	0.359	0.324	0.301	0.315	0.357	0.407	0.464	0.471	0.427
BLK	0.307	0.47	0.345	0.426	0.343	0.536	0.24	0.352	0.269	0.265	0.264	0.323	0.332	0.26	0.228	0.262	0	0.267	0.329	0.352	0.39	0.355	0.317	0.352	0.389	0.437	0.512	0.521	0.466
LGL	0.255	0.4	0.281	0.365	0.282	0.483	0.194	0.285	0.229	0.231	0.226	0.268	0.286	0.217	0.183	0.223	0.267	0	0.247	0.301	0.344	0.31	0.281	0.302	0.342	0.402	0.452	0.453	0.42
SVN	0.323	0.476	0.366	0.433	0.354	0.542	0.245	0.349	0.291	0.306	0.279	0.334	0.358	0.244	0.224	0.258	0.329	0.247	0	0.37	0.403	0.375	0.349	0.373	0.409	0.458	0.516	0.533	0.479
RBW	0.283	0.438	0.311	0.404	0.326	0.524	0.257	0.351	0.28	0.283	0.294	0.335	0.369	0.308	0.259	0.317	0.352	0.301	0.37	0	0.088	0.105	0.188	0.194	0.236	0.284	0.37	0.374	0.323
SPN	0.322	0.463	0.353	0.434	0.365	0.538	0.299	0.384	0.322	0.329	0.335	0.375	0.405	0.349	0.302	0.359	0.39	0.344	0.403	0.088	0	0.076	0.236	0.243	0.281	0.318	0.394	0.406	0.351
GIL	0.293	0.434	0.322	0.407	0.333	0.515	0.269	0.359	0.291	0.293	0.304	0.346	0.371	0.319	0.271	0.324	0.355	0.31	0.375	0.105	0.076	0	0.207	0.211	0.259	0.293	0.376	0.38	0.329
GRN	0.234	0.39	0.264	0.369	0.285	0.481	0.232	0.32	0.254	0.242	0.265	0.31	0.343	0.296	0.239	0.301	0.317	0.281	0.349	0.188	0.236	0.207	0	0.173	0.218	0.232	0.328	0.328	0.291
ELK	0.275	0.425	0.304	0.391	0.312	0.52	0.257	0.35	0.281	0.28	0.295	0.334	0.366	0.317	0.261	0.315	0.352	0.302	0.373	0.194	0.243	0.211	0.173	0	0.177	0.187	0.283	0.284	0.234
OKA	0.32	0.468	0.352	0.431	0.355	0.55	0.299	0.389	0.321	0.324	0.334	0.375	0.408	0.351	0.297	0.357	0.389	0.342	0.409	0.236	0.281	0.259	0.218	0.177	0	0.256	0.346	0.35	0.299
GNV	0.353	0.493	0.392	0.46	0.392	0.564	0.348	0.43	0.367	0.376	0.381	0.421	0.447	0.406	0.353	0.407	0.437	0.402	0.458	0.284	0.318	0.293	0.232	0.187	0.256	0	0.291	0.317	0.24
HOW	0.404	0.559	0.45	0.526	0.451	0.639	0.398	0.483	0.425	0.451	0.438	0.482	0.516	0.46	0.404	0.464	0.512	0.452	0.516	0.37	0.394	0.376	0.328	0.283	0.346	0.291	0	0.397	0.284
EVE	0.397	0.575	0.441	0.543	0.454	0.661	0.398	0.491	0.423	0.441	0.444	0.488	0.527	0.468	0.403	0.471	0.521	0.453	0.533	0.374	0.406	0.38	0.328	0.284	0.35	0.317	0.397	0	0.298
CRD	0.377	0.523	0.415	0.49	0.421	0.601	0.372	0.452	0.396	0.408	0.406	0.445	0.475	0.426	0.374	0.427	0.466	0.42	0.479	0.323	0.351	0.329	0.291	0.234	0.299	0.24	0.284	0.298	0
