# Supplementary material for: Genomic and environmental influences on resilience in a cold‐water fish near the edge of its range
Source: Evol Appl. 2021 Nov 9;14(12):2794–814. doi: 10.1111/eva.13313 (PMC8674893; doi:10.1111/eva.13313)
Supplement: Supplementary file 2 — Table S2 [file EVA-14-2794-s009.xlsx]

## Sheet: Sheet1
Supplement File X. Pairwise FST values when ATK is randomly subsampled to 30 individuals. Average FST (0.490) between ATK and other sites remains the highest among all populations.
	ATK	BEA	BLK	CRD	ELK	EVE	GIL	GNV	GRD	GRN	HOW	LGL	LHY	LNG	MSK	OKA	PIK	PLM	PLT	PRS	RBW	SGR	SPN	SVN	TOM	TRT	TRU	TWS	WSL
ATK	0	0.529	0.519	0.586	0.493	0.658	0.49	0.544	0.453	0.451	0.63	0.457	0.38	0.436	0.468	0.527	0.47	0.47	0.486	0.415	0.5	0.554	0.517	0.526	0.405	0.46	0.391	0.472	0.422
BEA	0.529	0	0.426	0.49	0.391	0.543	0.407	0.46	0.253	0.369	0.526	0.365	0.291	0.334	0.389	0.431	0.384	0.376	0.422	0.324	0.404	0.451	0.434	0.433	0.301	0.353	0.299	0.378	0.332
BLK	0.519	0.426	0	0.466	0.352	0.521	0.355	0.437	0.343	0.317	0.512	0.267	0.307	0.345	0.323	0.389	0.352	0.26	0.332	0.269	0.352	0.47	0.39	0.329	0.228	0.265	0.24	0.262	0.264
CRD	0.586	0.49	0.466	0	0.234	0.298	0.329	0.24	0.421	0.291	0.284	0.42	0.377	0.415	0.445	0.299	0.452	0.426	0.475	0.396	0.323	0.523	0.351	0.479	0.374	0.408	0.372	0.427	0.406
ELK	0.493	0.391	0.352	0.234	0	0.284	0.211	0.187	0.312	0.173	0.283	0.302	0.275	0.304	0.334	0.177	0.35	0.317	0.366	0.281	0.194	0.425	0.243	0.373	0.261	0.28	0.257	0.315	0.295
EVE	0.658	0.543	0.521	0.298	0.284	0	0.38	0.317	0.454	0.328	0.397	0.453	0.397	0.441	0.488	0.35	0.491	0.468	0.527	0.423	0.374	0.575	0.406	0.533	0.403	0.441	0.398	0.471	0.444
GIL	0.49	0.407	0.355	0.329	0.211	0.38	0	0.293	0.333	0.207	0.376	0.31	0.293	0.322	0.346	0.259	0.359	0.319	0.371	0.291	0.105	0.434	0.076	0.375	0.271	0.293	0.269	0.324	0.304
GNV	0.544	0.46	0.437	0.24	0.187	0.317	0.293	0	0.392	0.232	0.291	0.402	0.353	0.392	0.421	0.256	0.43	0.406	0.447	0.367	0.284	0.493	0.318	0.458	0.353	0.376	0.348	0.407	0.381
GRD	0.453	0.253	0.343	0.421	0.312	0.454	0.333	0.392	0	0.285	0.451	0.282	0.204	0.245	0.299	0.355	0.312	0.292	0.341	0.234	0.326	0.373	0.365	0.354	0.217	0.24	0.212	0.3	0.246
GRN	0.451	0.369	0.317	0.291	0.173	0.328	0.207	0.232	0.285	0	0.328	0.281	0.234	0.264	0.31	0.218	0.32	0.296	0.343	0.254	0.188	0.39	0.236	0.349	0.239	0.242	0.232	0.301	0.265
HOW	0.63	0.526	0.512	0.284	0.283	0.397	0.376	0.291	0.451	0.328	0	0.452	0.404	0.45	0.482	0.346	0.483	0.46	0.516	0.425	0.37	0.559	0.394	0.516	0.404	0.451	0.398	0.464	0.438
LGL	0.457	0.365	0.267	0.42	0.302	0.453	0.31	0.402	0.282	0.281	0.452	0	0.255	0.281	0.268	0.342	0.285	0.217	0.286	0.229	0.301	0.4	0.344	0.247	0.183	0.231	0.194	0.223	0.226
LHY	0.38	0.291	0.307	0.377	0.275	0.397	0.293	0.353	0.204	0.234	0.404	0.255	0	0.098	0.256	0.32	0.243	0.262	0.304	0.178	0.283	0.254	0.322	0.323	0.179	0.175	0.161	0.275	0.201
LNG	0.436	0.334	0.345	0.415	0.304	0.441	0.322	0.392	0.245	0.264	0.45	0.281	0.098	0	0.289	0.352	0.28	0.3	0.332	0.211	0.311	0.304	0.353	0.366	0.218	0.222	0.197	0.307	0.238
MSK	0.468	0.389	0.323	0.445	0.334	0.488	0.346	0.421	0.299	0.31	0.482	0.268	0.256	0.289	0	0.375	0.292	0.256	0.276	0.214	0.335	0.422	0.375	0.334	0.18	0.21	0.178	0.267	0.187
OKA	0.527	0.431	0.389	0.299	0.177	0.35	0.259	0.256	0.355	0.218	0.346	0.342	0.32	0.352	0.375	0	0.389	0.351	0.408	0.321	0.236	0.468	0.281	0.409	0.297	0.324	0.299	0.357	0.334
PIK	0.47	0.384	0.352	0.452	0.35	0.491	0.359	0.43	0.312	0.32	0.483	0.285	0.243	0.28	0.292	0.389	0	0.288	0.337	0.228	0.351	0.4	0.384	0.349	0.218	0.25	0.157	0.305	0.242
PLM	0.47	0.376	0.26	0.426	0.317	0.468	0.319	0.406	0.292	0.296	0.46	0.217	0.262	0.3	0.256	0.351	0.288	0	0.294	0.217	0.308	0.415	0.349	0.244	0.146	0.218	0.174	0.202	0.206
PLT	0.486	0.422	0.332	0.475	0.366	0.527	0.371	0.447	0.341	0.343	0.516	0.286	0.304	0.332	0.276	0.408	0.337	0.294	0	0.259	0.369	0.452	0.405	0.358	0.228	0.268	0.226	0.292	0.239
PRS	0.415	0.324	0.269	0.396	0.281	0.423	0.291	0.367	0.234	0.254	0.425	0.229	0.178	0.211	0.214	0.321	0.228	0.217	0.259	0	0.28	0.35	0.322	0.291	0.137	0.137	0.105	0.227	0.145
RBW	0.5	0.404	0.352	0.323	0.194	0.374	0.105	0.284	0.326	0.188	0.37	0.301	0.283	0.311	0.335	0.236	0.351	0.308	0.369	0.28	0	0.438	0.088	0.37	0.259	0.283	0.257	0.317	0.294
SGR	0.554	0.451	0.47	0.523	0.425	0.575	0.434	0.493	0.373	0.39	0.559	0.4	0.254	0.304	0.422	0.468	0.4	0.415	0.452	0.35	0.438	0	0.463	0.476	0.341	0.382	0.325	0.419	0.369
SPN	0.517	0.434	0.39	0.351	0.243	0.406	0.076	0.318	0.365	0.236	0.394	0.344	0.322	0.353	0.375	0.281	0.384	0.349	0.405	0.322	0.088	0.463	0	0.403	0.302	0.329	0.299	0.359	0.335
SVN	0.526	0.433	0.329	0.479	0.373	0.533	0.375	0.458	0.354	0.349	0.516	0.247	0.323	0.366	0.334	0.409	0.349	0.244	0.358	0.291	0.37	0.476	0.403	0	0.224	0.306	0.245	0.258	0.279
TOM	0.405	0.301	0.228	0.374	0.261	0.403	0.271	0.353	0.217	0.239	0.404	0.183	0.179	0.218	0.18	0.297	0.218	0.146	0.228	0.137	0.259	0.341	0.302	0.224	0	0.117	0.089	0.164	0.113
TRT	0.46	0.353	0.265	0.408	0.28	0.441	0.293	0.376	0.24	0.242	0.451	0.231	0.175	0.222	0.21	0.324	0.25	0.218	0.268	0.137	0.283	0.382	0.329	0.306	0.117	0	0.101	0.241	0.118
TRU	0.391	0.299	0.24	0.372	0.257	0.398	0.269	0.348	0.212	0.232	0.398	0.194	0.161	0.197	0.178	0.299	0.157	0.174	0.226	0.105	0.257	0.325	0.299	0.245	0.089	0.101	0	0.196	0.105
TWS	0.472	0.378	0.262	0.427	0.315	0.471	0.324	0.407	0.3	0.301	0.464	0.223	0.275	0.307	0.267	0.357	0.305	0.202	0.292	0.227	0.317	0.419	0.359	0.258	0.164	0.241	0.196	0	0.22
WSL	0.422	0.332	0.264	0.406	0.295	0.444	0.304	0.381	0.246	0.265	0.438	0.226	0.201	0.238	0.187	0.334	0.242	0.206	0.239	0.145	0.294	0.369	0.335	0.279	0.113	0.118	0.105	0.22	0
Average FST	0.489607	0.39625	0.353286	0.393107	0.295321	0.437964	0.310786	0.367321	0.317643	0.283679	0.431786	0.303679	0.271571	0.307393	0.322107	0.338214	0.33575	0.304893	0.355679	0.268929	0.303571	0.425893	0.33725	0.364536	0.244679	0.27575	0.240143	0.3125	0.273143
