# Supplementary material for: Genomic and environmental influences on resilience in a cold‐water fish near the edge of its range
Source: Evol Appl. 2021 Nov 9;14(12):2794–814. doi: 10.1111/eva.13313 (PMC8674893; doi:10.1111/eva.13313)
Supplement: Supplementary file 3 — Table S3 [file EVA-14-2794-s007.xlsx]

## Sheet: Sheet1
Supplemental File 6. Results of Mantel and partial Mantel tests for isolation by distance (IBD).
Sites	Test	Hypothesis	x	y	z	r	p-value
MS only	Mantel	IBD	Geographic distance (km)	GST	-	0.282	0.099
MS no ATK						0.466	0.009
GL only						0.729	<0.001
All						0.588	<0.001
All but ATK	Partial mantel	IBD	Geographic distance (km)	GST	Lineage	0.596	<0.001
		Lineage	Lineage		Geographic distance (km)	0.19	0.003
