# Supplementary material for: Genomic and environmental influences on resilience in a cold‐water fish near the edge of its range
Source: Evol Appl. 2021 Nov 9;14(12):2794–814. doi: 10.1111/eva.13313 (PMC8674893; doi:10.1111/eva.13313)
Supplement: Supplementary file 6 — Data S1 [file EVA-14-2794-s006.fasta]

>seq00005
TTAGATGGATATTTTAATCATAGGGTGGCACAGTGCCGATACTCCTCAAAGGACCTGCATGGTATAGAGTATATAGACTCTTATGTTTTCAATAAGGTTGAACATGTCAGATTCAACAGCACTGTAGGAAAGTATGTTGGATACACTGAGCCGGGTTTGAAGGATGCAGAAGCATGGAACAAAGGTCAGGAGCTGGCTGGAGAGCTAGGGGAGCTGGAGCGTTTCTGTAAGCCTAACGCTGATCTCCACTACAGGGCCATACTGGATAAGA
>seq00007
TTAGATGGATATTTTAATCATAGGTTGTCACAGTGCCAATACTCCTCAAAGGACCTGCATGATATAGAGTTTATAGACTCTTTTGTTTTCAATAAGGTTGAAAATATCAGATTCAACAGCACTGTAGGAAAGTATGTTGGATACACTGAGCTGGGTGTGAAGAATGCAGAAACATGGAACACAGGTCAGCAGCTGGTACGAGAGCTAGGGGAGCTGGAGCGTTACTGTAAGCCTAGCGCTGCTATCTTCTACAGTGCCATACTGGATAAGA
>seq00008
TTAGATGGATATTTTAATCATAGGTTGTCACAGTGCCAATACTCCTCAAAGGATCTGCATGGTATAGAGTATATAGACTCTTACTATTTCAATCAGGTTGAAAATATCAGATTCAACAGCACTGTAGGAAAGTTTGTTGGATACACTGAGCTGGGTTTGAAGAATGCAGAAGCATGGAACAAAGGTCAGGAGCTGGCTCGAGTGCTAGGGGAGCTGGAGCGTTTCTGTAAGCATAACGCTGATCTCCACTACAGTGCCATACTGGATAAGA
>seq00010
TTAGATGGATATTTTCATCAGAGGGTGAATCAGTGCCGATACTCCTCAAAGGACCTGCATGGTATAGAGTTTATAGACTCTTATGTTTTCAATAAGGTTGAATATGTCAGATTCAACAGCACTGTAGGAAAGTATGTTGGATACACTGAGTTTGGTGTGAAGAATGCAGAAACATGGAACAAAGGTCAGGAGCTGGCTCAAGAGCAAGGGGAGCTGGAGAGTTACTGTAAGCATAACGCTGCTATCGACTACAGTGCCATACTGGATGAGA
>seq00011
TTAGATGGATATTTTCATCAGAGGGTGAATCAGTGCCGATACTCCTCAAAGGACCTGCATGGTATAGAGTTTATAGACTCTTATGTTTTCAATAAGGTTGAATATGTCAGATTCAACAGCACTGTAGGAAAGTATGTTGGATACACTGAGTTTGGTGTGAAGAATGCAGAAACATGGAACAAAGGTCAGGAGCTGGCTCGAGAGCTAGGGGAGCTGGAGCGTTACTGTAAGCATAACGATCCTATCTACTACAGTGCCATACTGGATGAGA
>seq00012
TTAGATGGATATTTTCATCAGAGGGTGACACAGTGCCAATTCACCTCAAAGGACCTGCATGGTATAGAGTTGATAGACTCTTATGTTTTCAACCAGGCTGAATATATCAGATTCAACAGCACTGTAGGAAAGTATGTTGGATACACTGAGCATGGTTTGAAGAATGCAGAAGCATGGAACAAAGGTCAGGTCCTGGCTCAAGAGCTAGGGGAGCTGGAGCGTTACTGTAAGCATAACGCTGCTCTCGACTACAGTGCCATACTGGATAAGA
>seq00014
TTAGATGGATATTTTCATCAGAGGGTGGGACAGTGCCGATACTCCTCAAAGGACCTGCATGGTATAGAGTTTATAGACTCTTATGTTTTCAACCAGGTTGAAAATATCAGATTCAACAGCACTGTAGGAAAGTATGTTGGATACACTGAGCTGGGTTTGAAGAATGCAGAAGCATGGAACAAAGGTCAGGTCCTGGCTCAAGAGCTAGGGCAGCTGGAGCGTGTCTGTAAGCCTAACGCTGATATCTACTACAGGGCCATACTGGATAAGA
>seq00015
TTAGATGGATATTTTCATCAGAGGGTGGGACAGTGCCGATTCACCTCAAAGGACCTGCATGGTATAGAGTATATAGACTCTTATGTTTTCAATAAGGTTGAATATGCCAGATTCAACAGCACTGTGGGAAAGTTTGTTGGATACACTGAGCTGGGTTTGAAGAATGCAGAAGCATGGAACACAGGTCAGGAGCTGGCTCAAGAGCAAGGGGCGCTGGAGCGTGTCTGTAAGCATAACGATGCTATCTACTACAGTGCCATACTGGATAAGA
>seq00016
TTAGATGGATATTTTCATCAGAGGGTGGGACAGTGCCGATTCACCTCAAAGGACCTGCATGGTATAGAGTATATAGACTCTTATGTTTTCAATCAGGTTGAAAATATCAGATTCAACAGCACTGTAGGAAAGTATGTTGGATACACTGAGCTGGGTTTGAAGAATGCAGAAGCATGGAACAAAGGTCAGGTCCTGGCTCAAGAGCTAGGGGAGCTGGAGCGTTTCTGTAAGCATAACGCTGATATCCACTACAGTGCCATACTGGATAAGA
>seq00018
TTAGATGGATATTTTCATCAGATGATGACACAGTGCCGATACACCTCAAAGGACCTGCATGATATAGAGTTAATACAAAGTTATGTTTTCAATCAGGTTGAATATGTCAGATTCAACAGCACTGTAGGAAAGTATGTTGGATACACTGAGCATGGTTTGAAGAATGCAGAAGCATTCAACAAAGGTCAGGTCCTGGCTCAAGAGCTAGGGGAGCTGGAGCGTTACTGTAAGCATAACGCTGCTATCTACTACAGTGCCATACTGGATAAGA
>seq00020
TTAGATGGATATTTTCATCAGGTGGTGAAACAGTGCCGATTCACCTCAAAGGACCTGCATGGTATAGAGTATATAGACTCTTATGTTTTCAATAAGGTTGAATATGCCAGATTCAACAGCACTGTGGGAAAGTTTGTTGGATACACTGAGCTGGGTTTGAAGAATGCAGAAGCATGGAACACAGGTCAGGAGCTGGCTCAAGAGCAAGGGGCGCTGGAGCGTGTCTGTAAGCATAACGATGCTATCTACTACAGTGCCATACTGGATAAGA
>seq00022
TTAGATGGATATTTTCATCAGGTGGTGAAACAGTGCCGATTCACCTCAAAGGACCTGCATGGTATAGAGTATATAGACTCTTATGTTTTCAATCAGGTTGAAAATATCAGATTCAACAGCACTGTAGGAAAGTATGTTGGATACACTGAGCTGGGTTTGAAGAATGCAGAAGCATGGAACAAAGGTCAGGTCCTGGCTCAAGAGCTAGGGGAGCTGGAGCGTTTCTGTAAGCATAACGCTGATATCCACTACAGTGCCATACTGGATAAGA
>seq00023
TTAGATGGATATTTTCATCAGGTGGTGAGACAGTGCCGATTCACCTCAAAGGACCTGCATGGTATAGAGTATATAAACTCTTATGTTTTCAATCAGGTTGAAAATATCAGATTCAACAGCACTGTAGGAAAGTTTGTTGGATACACTGAGCATGGTTTGAAGAATGCAGAAGCATGGAACAAAGGTCAGGAGCTGGCTCGAGAGCTAGGGATGCTGGAGCGTGTCTGTAAGCATAACGATGCTATCTACTACAGTGCCATACTGGATAAGA
>seq00024
TTAGATGGATATTTTCATCATAGGGTGGGACAGTGCCAATACTCCTCAAAGGAACTGCATGGTATAGAGTTTATAGACTCTTATGTTTTCAATCAGGTTGAATATGTCAGATTCAACAGCACTGTAGGAAAGTTTGTTGGATACACTGAGCATGGTGTGAAGAATGCAGAAGCATGGAACAAAGGTCAGCAGCTGCCTCAAGAGCTAGGGGAGCTGGAGCGTGTCTGTAAGCCTAACGCTGCTCTCGTCTACAGTGCCATACTGGATAAGA
>seq00026
TTAGATGGATATTTTCATCTGGTGGTGAGACAGTGCCAATTCACCTCAAAGGACCTGCATGGTATAGAGTTAATAGAAAGTTATGTTTTCAATCAGGTTGAAAATATCAGATTGAACAGCACTGTAGGAAAGTTTGTTGGATACACTGAGCTGGGTTTGAAGAATGCAGAAACATGGAACAAAGGTCAGGAGCTGCCTCAACAGCTAGGGGAGCTGGAGCGTGTCTGTAAGCCTAACGCTGATCTCCACTACAGTGCCATACTGGATAAGA
>seq00027
TTAGATGGATATTTTCATCTGGTGGTGAGACAGTGCCAATTCACCTCAAAGGACCTGCATGGTATAGAGTTAATAGAAAGTTATGTTTTCAATCAGGTTGAAAATATCAGATTGAACAGCACTGTAGGAAAGTTTGTTGGATACACTGAGCTGGGTTTGAAGAATGCAGAAGCATGGAACAAAGGTCAGGTCCTGGCTCAACAGCTAGGGGAGCTGGAGCGTGTCTGTAAGCCTAACGCTGATCTCCACTACAGTGCCATACTGGATAAGA
>seq00029
TTAGATGGATATTTTCATCTGGTGGTGAGACAGTGCCTATACACCTCAAAGGACCTGCATGATATAGAGTATATAGACTCTTATGTTTTCAATCAGGTTGAAAATATCAGATTCAACAGCACTGTAGGAAAGTTTGTTGGATACACTGAGCTGGGTTTGAAGAATGCAGAAGCATGGAACAAAGGTCAGGAGCTGGCTCGAGAGCTAGGGCAGCTGGAGCGTTTCTGTAAGAATAACGCTGCTAACCACTACAGTGCCATACTGGATAAGA
>seq00032
TTAGATGGATATTTTCTTCAGATGATGAAACAGTGCCGATACACCTCAAAGGACCTGCATGATATAGAGTTAATAGAAAGTTATGTTTTCAATCAGGTTGAAAATATCAGATTCAACAGCACTGTGGGAAAGTTTGTTGGATACACTGAGCTGGGTTTGAAGAATGCAGAAGCATGGAACACAGGTCAGGAGCTGGCTCAAGAGCTAGGGCAGCTGGAGCGTGTCTGTAAGCCTAACGCTGATATCTACTACAGGGCCATACTGGATAAGA
>seq00033
TTAGATGGATATTTTGAACAGAGGGTGACACAGTGCCGATACACCTCAAAGGACCTGCATGGTATAGAGTATATAGACTCTTATGTTTTCAATAAGGTTGAAGATATCAGATTCAACAGCACTGTAGGAAAGTATGTTGGATACACTGAGCATGGTGTGAAGACTGCAGAAGCATGGAACACAGGTCAGGAACTGGCTCAAGAGCTAGGGCAGCTGGAGCGTTACTGTAAGCATAACGCTGATATCCACTACAGTGCCATACTGGATGAGA
>seq00034
TTAGATGGATATTTTGAACAGAGGGTGACACAGTGCCGATTCACCTCAAAGGACCTGCATGATATAGAGTTTATAGACTCTTATGTTTTCAATAAGGTTGAAGATATCAGATTCAACAGCACTGTAGGAAAGTTTGTTGGATACACTGAGCATGGTGTGAAGAATGCAGAAGCATTCAACAAAGGTCAGGAGCTGGCTCAAGAGCTAGGGGAGCTGGAGCGTTACTGTAAGCATAACGCTGCTCTCGACTACAGTGTCATACTGGATAAGA
>seq00035
TTAGATGGATATTTTGAACAGAGGGTGACACAGTGCCGATTCACCTCAAAGGACCTGCATGATATAGAGTTTATAGACTCTTATGTTTTCAATAAGGTTGAATATGTCAGATTCAACAGCACTGTAGGAAAGTTTGTTGGATACACTGAGCATGGTGTGAAGAATGCAGAAGCATTCAACAAAGGTCAGGAGCTGGCTCAAGAGCTAGGGGAGCTGGAGCGTTACTGTAAGCATAACGCTGCTCTCGACTACAGTGTCATACTGGATAAGA
>seq00036
TTAGATGGATATTTTGAACAGAGGGTGACACAGTGCCGATTCACCTCAAAGGACCTGCATGGTATAGAGTATATAGACTCTTATGTTTTCAATAAGGTTGAAGATATCAGATTCAACAGCACTGTGGGAAAGTATGTTGGATACACTGAGCATGGTGTGAAGAATGCAGAAGCATGGAACAGTGATGCTTCGTTCCTGGCTCAAGAGCTAGGGGAGCTGGAGCGTGTCTGTAAGCATAACGATGCTATCTACTACAGTGCCATACTGGATAAGA
>seq00038
TTAGATGGATATTTTGAACAGAGGGTGGCACAGTGCCGATACACCTCAAAGGACCTGCATGATATAGAGTTGATAGACTCTTATGTTTTCAATAAGGTTGAAGATATCAGATTCAACAGCACTGTAGGAAAGTATGTTGGATACACTGAGCATGGTGTGAAGAATGCAGAAGCATGGAACACAGGTCAGCAGCTGGCTCGAGAGCTAGGGGAGCTGGAGCGTTTCTGTAAATATAACGCTGATCTCCACTACAGTGCCATACTGGATAAGA
>seq00039
TTAGATGGATATTTTGAACAGAGGGTGGCACAGTGCCGATACACCTCAAAGGACCTGCATGGTATAGAGTATATAGACTCTTATGTTTTCAATCAGGTTGAATATATCAGATTCAACAGCACTGTAGGAAAGTATGTTGGATACACTGAGCATGGTGTGAAGAATGCAGAAGCATGGAACAAAGGTCAGGTCCTGGCTCAAGAGCTAGGGGACCTGGAGCGTTTCTGTAAGCATAACGCTGATATCCACTACAGTGCCATACTGGATAAGA
>seq00041
TTAGATGGATATTTTGAACAGAGGGTGGGACAGTGCCGATTCACCTCAAAGGACCTGCATGATATAGAGTATATAGACTCTTATGTTTTCAATAAGGTTGAATATATCAGATTCAACAGCACTGTAGGAAAGTATGTTGGATACACTGAGCATGGTGTGAAGAATGCAGAAGCATGGAACAGTGATGCTTCGTTCCTGGCTCAAGAGCAAGGGGATCTGGAGCGTTACTGTAAGCATAACGATGCTATCTACTACAGTGCCATACTGGATAAGA
>seq00042
TTAGATGGATATTTTGAACAGAGGGTGGTACAGTGCCGATTCACCTCAAAGGACCTGCATGGTATAGAGTTAATAGAAAGTTTGGTTTTCAATCAGGTTGAATATATCAGATTAAACAGCACTGTAGGAAAGTTTGTTGGATACACTGAGCATGGTGTGAAGAATGCAGAAGCATGGAACAAAGGTCAGGAACTGGCTCAACAGCTAGGGGAGCTGGAGCGTGTCTGTAAGCCTAACGCTGCTCTCGACTACAGTGCCATACTGGATAAGA
>seq00043
TTAGATGGATATTTTGAACAGAGGGTGGTACAGTGCCGATTCACCTCAAAGGATCTGCATGGTATAGAGTTGATAGACTCTTATGTTTTCAACCAGGCTGAATATATCAGATTCAACAGCACTGTAGGAAAGTATGTTGGATACACTGAGCATGGTGTGAAGAATGCAGAAGCATGGAACAAAGGTCAGGAACTGGCTCGAGAGCTAGGGGAGCTGGAGCGTTTCTGTAAGCCTACCGCTGATATCCACTACAGTGCCATACTGGATAAGA
>seq00045
TTAGATGGATATTTTGAACAGAGGGTTACACAGTGCCGATACACCTCAAAGGACCTGCATGGTATAGAGTATATAGACTCTTATGTTTTCAATAAGGTTGAACATATCAGATTCAACAGCACTGTAGGAAAGTTTGTTGGATACACTGAGCATGGTGTGAAGAATGCAGAAGCATGGAACAGTGATGCTTCGTTCCTGGCTCAAGAGCTAGGGGATCTGGAGCGTTTCTGTAAGCATAACGCTGATCTCCACTACAGTGCCATACTGGATAAGA
>seq00046
TTAGATGGATATTTTGAACAGAGGGTTACACAGTGCCGATACACCTCAAAGGACCTGCATGGTATAGAGTATATAGACTCTTATGTTTTCAATAAGGTTGAAGATATCAGATTCAACAGCACTGTAGGAAAGTATGTTGGATACACTGAGCATGGTGTGAAGAATGCAGAAACATGGAACAAAGGTCAGGAGCTGGCTCAAGAGCTAGGGGAGCTGGAGCGTTTCTGTAAGCATAACGCTGCTAACCACTACAGTGCCATACTGGATAAGA
>seq00048
TTAGATGGATATTTTGAACAGAGGGTTACACAGTGCCGATACACCTCAAAGGACCTGCATGGTATAGAGTATATAGACTCTTATGTTTTCAATCAGGTTGAATATATCAGATTCAACAGCACTGTAGGAAAGTATGTTGGATACACTGAGCATGGTGTGAAGAATGCAGAAGCATGGAACAAAGGTCAGGAACTGGCTCGAGAGCTAGGGGAGCTGGAGCGTTTCTGTAAGCCTACCGCTGATATCCACTACAGTGCCATACTGGATAAGA
>seq00049
TTAGATGGATATTTTGAACAGAGGGTTACACAGTGCCGATACACCTCAAAGGACCTGCATGGTATAGAGTATATAGACTCTTATGTTTTCAATCAGGTTGAATATATCAGATTCAACAGCACTGTAGGAAAGTATGTTGGATACACTGAGCATGGTGTGAAGAATGCAGAAGCATGGAACAAAGGTCAGGAACTGGTAATAGAGCAAGGGCAGGTGGAGAGTTACTGTAAGACTAACGCTGCTATCGACTACAGTGCCATACTGGATAAGA
>seq00051
TTAGATGGATATTTTGAACAGAGGGTTACACAGTGCCGATACACCTCAAAGGACCTGCATGGTATAGAGTTGATAGACTCTTATGTTTTCAACCAGGCTGAATATATCAGATTCAACAGCACTGTAGGAAAGTATGTTGGATACACTGAGCATGGTGTGAAGAATGCAGAAGCATGGAACAAAGATCAGGACCTGGTAATAGAGCAAGGGCAGGTGGAGAGTTACTGTAAGACTAACGCTGCTATCGACTACAGTGCCATACTGGATAAGA
>seq00052
TTAGATGGATATTTTGAACAGAGGGTTATACAGTGCCGATACACCTCAAAGGACCTGCATGGTATAGAGTATATAGACTCTTATGTTTTCAATAAGGTTGAAGATATCAGATTCAACAGCACTGTAGGAAAGTATGTTGGATACACTGAGCATGGTGTGAAGAATGCAGAAACATGGAACAAAGGTCAGGAGCTGGCTCAAGAGCTAGGGGAGCTGGAGCGTTTCTGTAAGCATAACGCTGCTAACCACTACAGTGCCATACTGGATAAGA
>seq00053
TTAGATGGATATTTTGAACAGGTGGTGAGACAGTGCCGATACACCTCAAAGGACCTGCATGGTATAGAGTATATAGACTCTTATGTTTTCAATCAGGTTGAATATATCAGATTCAACAGCACTGTAGGAAAGTATGTTGGATACACTGAGCATGGTGTGAAGAATGCAGAAGCATTCAACAAAGGTCAGGACCTGGTAATAGAGCAAGGGCAGGTGGAGAGTTACTGTAAATATAACGCTGCTATCGACTACAGTGCCATACTGGATAAGA
>seq00054
TTAGATGGATATTTTGAACAGGTGGTGAGACAGTGCCGATACACCTCAAAGGACCTGCATGGTATAGAGTTTATAGACGCTTATGTTTTCAATAAGGCTGAATATGTCAGATTCAACAGCACTGTAGGAAAGTATGTTGGATACACTGAGCATGGTTTGAAGAATGCAGAAGCATGGAACAAAGGTCAGGAGCTGGCTCAAGAGCTAGGGGAGCTGGAGCGTGTCTGTAAGCCTAACGCTGCTGTCTACTACAGGGCCATACTGGATAAGA
>seq00055
TTAGATGGATATTTTGAACAGGTGGTGAGACAGTGCCGATACACCTCAAAGGACCTGCATGGTATAGAGTTTATAGACGCTTATGTTTTCAATAAGGCTGAATATGTCAGATTCAACAGCACTGTAGGAAAGTATGTTGGATACACTGAGCATGGTTTGAAGAATGCAGAAGCATGGAACAAAGGTCAGGTCCTGGCTCAAGAGCTAGGGGAGCTGGAGCGTGTCTGTAAGCCTAACGCTGCTGTCTACTACAGGGCCATACTGGATAAGA
>seq00057
TTAGATGGATATTTTGAACAGGTGGTGAGACAGTGCCGATTCACCTCAAAGGATCTGCATGGTATAGAGTTGATAGACTCTTATGTTTTCAACCAGGCTGAATATATCAGATTCAACAGCACTGTAGGAAAGTATGTTGGATACACTGAGCATGGTTTGAAGAATGCAGAAGCATGGAACAAAGGTCAGGAGCTGGCTCGAGAGCTAGGGGAGCTGGAGCGTTACTGTAAGAATAACGCTGCTATCGACTACAGTGCCATACTGGATAAGA
>seq00058
TTAGATGGATATTTTGAACAGGTGGTGAGACAGTGCCGATTCACCTCAAAGGATCTGCATGGTATAGAGTTGATAGACTCTTATGTTTTCAACCAGGCTGAATATATCAGATTCAACAGCACTGTAGGAAAGTATGTTGGATACACTGAGCATGGTTTGAAGAATGCAGAAGCATGGAACAAAGGTCAGGAGCTGGCTCGAGAGCTAGGGGAGCTGGAGCGTTACTGTAAGCATAACGATCCTATCTACTACAGTGCCATACTGGATAAGA
>seq00059
TTAGATGGATATTTTGAACAGGTGGTGAGACAGTGCCGATTCACCTCAAAGGATCTGCATGGTATAGAGTTGATAGACTCTTATGTTTTCAACCAGGCTGAATATATCAGATTCAACAGCACTGTAGGAAAGTATGTTGGATACACTGAGCATGGTTTGAAGAATGCAGAAGCATTCAACAAAGGTCAGGAGCTGGCTCGAGAGCTAGGGGAGCTGGAGCGTTACTGTAAGAATAACGCTGCTATCGACTACAGTGCCATACTGGATAAGA
>seq00060
TTAGATGGATATTTTGAACAGGTGGTGAGACAGTGCCGATTCACCTCAAAGGATCTGCATGGTATAGAGTTGATAGACTCTTATGTTTTCAACCAGGCTGAATATATCAGATTCAACAGCACTGTAGGAAAGTATGTTGGATACACTGAGCATGGTTTGAAGAATGCAGAAGCATTCAACAAAGGTCAGGAGCTGGCTCGAGAGCTAGGGGAGCTGGAGCGTTACTGTAAGCATAACGATCCTATCTACTACAGTGCCATACTGGATAAGA
>seq00061
TTAGATGGATATTTTGAACAGGTGGTGAGACAGTGCCGATTCACCTCAAAGGATCTGCATGGTATAGAGTTTATAGACTCTTATGTTTTCAACCAGGCTGAATATATCAGATTCAACAGCACTGTAGGAAAGTATGTTGGATACACTGAGCATGGTTTGAAGAATGCAGAAGCATGGAACAAAGGTCAGGAGCTGGCTCGAGAGCTAGGGGAGCTGGAGCGTTACTGTAAGAATAACGCTGCTATCGACTACAGTGCCATACTGGATAAGA
>seq00062
TTAGATGGATATTTTGAACAGGTGGTGAGACAGTGCCGATTCACCTCAAAGGATCTGCATGGTATAGAGTTTATAGACTCTTATGTTTTCAACCAGGCTGAATATATCAGATTCAACAGCACTGTAGGAAAGTATGTTGGATACACTGAGCATGGTTTGAAGAATGCAGAAGCATGGAACAAAGGTCAGGAGCTGGCTCGAGAGCTAGGGGAGCTGGAGCGTTACTGTAAGCATAACGATCCTATCTACTACAGTGCCATACTGGATAAGA
>seq00063
TTAGATGGATATTTTGAACAGGTGGTGAGACAGTGCCGATTCACCTCAAAGGATCTGCATGGTATAGAGTTTATAGACTCTTATGTTTTCAACCAGGCTGAATATATCAGATTCAACAGCACTGTAGGAAAGTATGTTGGATACACTGAGCATGGTTTGAAGAATGCAGAAGCATTCAACAAAGGTCAGGAGCTGGCTCGAGAGCTAGGGGAGCTGGAGCGTTACTGTAAGAATAACGCTGCTATCGACTACAGTGCCATACTGGATAAGA
>seq00064
TTAGATGGATATTTTGAACAGGTGGTGAGACAGTGCCGATTCACCTCAAAGGATCTGCATGGTATAGAGTTTATAGACTCTTATGTTTTCAACCAGGCTGAATATATCAGATTCAACAGCACTGTAGGAAAGTTTGTTGGATACACTGAGCATGGTGTGAAGAATGCAGAAGCATTCAACAGTGACGCTTCGTTACTGGCTCAAGAGCAAGGGGAGCTGGAGCGTTACTGTAAGACTAACGCTGCTATCGACTACAGTGCCATACTGGATAAGA
>seq00066
TTAGATGGATATTTTGAACAGGTGGTGAGTCAGTGCCGATTCACCTCAAAGGATCTGCATGGTATAGAGTTTATAGAAAGTTATGTTTTCAATCAGGTTGAATATATCAGATTCAACAGCACTGTAGGAAAGTATGTTGGATACACTGAGCATGGTGTGAAGAATGCAGAAGCATGGAACAAAGATCAGGTCCTGGCTCGAGAGCTAGGGCAGCTGGAGCGTTACTGTAAGAATAACGATCCTATCTACTACAGTGCCATACTGGATAAGA
>seq00070
TTAGATGGATATTTTGAACTGACGGTGAGTCAGTGCCGATTCACCTCAAAGGACCTGCATGATATAGAGTATATACACTCTTATGTTTTCAATAAGGTTGAAGATATCAGATTCAACAGCACTGTAGGAAAGTTTGTTGGATACACTGAGCATGGTGTGAAGAATGCAGAAGCATGGAACACAGGTCAGGAGCTGGCTGGAGAGCTAGGGGCGCTGGAGCGTTTCTGTAAGCATAACGCTGATCTCCACTACAGTGCCATACTGGATAAGA
>seq00071
TTAGATGGATATTTTGAACTGACGGTGAGTCAGTGCCGATTCACCTCAAAGGACCTGCATGATATAGAGTATATACACTCTTATGTTTTCAATAAGGTTGAAGATATCAGATTCAACAGCACTGTAGGAAAGTTTGTTGGATACACTGAGCATGGTGTGAAGAATGCAGAAGCATGGAACAGTGATGCTTCGTTACTGGCTCAAGTGCTAGGGCAGCTGGAGAGTTACTGTAAGCATAACGCTGCTATCGACTACAGTGCCATACTGGATAAGA
>seq00074
TTAGATGGATATTTTGAACTGACGGTGAGTCAGTGCCGATTCACCTCAAAGGACCTGCATGATATAGAGTTTATACACTCTTATGTTTTCAATAAGGTTGAAGATATCAGATTCAACAGCACTGTAGGAAAGTATGTTGGATACACTGAGCATGGTGTGAAGAATGCAGAAGCATGGAACAGTGATGCTTCGATCCTGGCTCAACAGCAAGGGCAGGTGGAGAGTTACTGTAAGCATAACGCTGATATCGACTACAGTGCCATACTGGATAAGA
>seq00076
TTAGATGGATATTTTGAACTGATGGTGAGTCAGTGCCGATTCACCTCAAAGGACCTGCATGGTATAGAGTATATAGACTCTTATGTTTTCAATAAGGTTGAAGATATCAGATTCAACAGCACTGTAGGAAAGTATGTTGGATACACTGAGCATGGTGTGAAGAATGCAGAAGCATGGAACAGTGATGCTTCGTTCCTGGCTCAAGAGCAAGGGGAGCTGGAGCGTGTCTGTAAGCATAACGCTGCTATCGACTACAGTGCCATACTGGATAAGA
>seq00078
TTAGATGGATATTTTTATCAGAGGGTGAATCAGTGCCGATTCACCTCAAAGGACCTGCATGGTATAGAGTATATAGACTCTTATGTTTTCAATCAGGTTGAACATATCAGATTCAACAGCACTGTAGGAAAGTATGTTGGATACACTGAGCATGGTGTGAAGAATGCAGAAGCATGGAACAAAGGTCAGGAGCTGGCTGGAGAGCTAGGGGAGCTGGAGCGTTTCTGTAAGCATAACGCTGATCTCCACTACAGTGCCATACTGGATAAGA
>seq00079
TTAGATGGATATTTTTATCAGAGGGTGACACAGTGCCGATACACCTCAAAGGACCTGCATGGTATAGAGTATATAGACTCTTACTATTTCAATAAGGTTGAACATATCAGATTCAACAGCACTGTAGGAAAGTTTGTTGGATACACTGAGCATGGTGTGAAGAATGCAGAAGCATGGAACAAAGGTCAGGAGCTGGCTCAAGAGCTAGGGACGCTGGAGCGTTACTGTAAGAATAACGATCCTATCTACTACAGTGCCATACTGGATAAGA
>seq00080
TTAGATGGATATTTTTATCAGAGGGTGACACAGTGCCGATACTCCTCAAAGGACCTGCATGGTATAGAGTATATAGACTCTTACTATTTCAATAAGGTTGAATATATCAGATTCAACAGCACTGTGGGAAAGTTTGTTGGATACACTGAGCATGGTGTGAAGAATGCAGAAGCATTCAACAAAGGTCAGGAGCTGGCTGGAGAGCTAGGGACGCTGGAGCGTTACTGTAAGAATAACGCTGCTAACCACTACAGTGCCATACTGGATAAGA
>seq00081
TTAGATGGATATTTTTATCAGAGGGTGAGTCAGTGCCGATACACCTCAAAGGACCTGCATGGTATAGAGTATATAGACTCTTATGTTTTCAACCAGGCTGAACATATCAGATTCAACAGCACTGTAGGAAAGTATGTTGGATACACTGAGCTGGGTTTGAAGAATGCAGAAACATGGAACAAAGGTCAGGTCCTGGCTCAAGAGCTAGGGCAGCTGGAGCGTTACTGTAAGCATAACGCTGATCTCCACTACAGTGCCATACTGGATAAGA
>seq00084
TTAGATGGATATTTTTATCAGATGATGAAACAGTGCCGATACACCTCAAAGGACCTGCATGATATAGAGTTAATAGAAAGTTATGTTTTCAATCAGGTTGAATATGTCAGATTGAACAGCACTGTAGGAAAGTTTGTTGGATACACTGAGTATGGTGTGAAGAATGCAGAAGCATGGAACAAAGGTCAGGTCCTGCCTCAACAGCTAGGGGAGCTGGAGCGTTACTGTAAGCCTAACGCTGCTCTCATCTACAGTGCCATACTGGATAAGA
>seq00087
TTAGATGGATATTTTTATCAGATGGTGAGTCAGTGCCGATTCACCTCAAAGGACCTGCATGGTATAGAGTATATAGACTCTTATGTTTTCAATAAGGCTGAATATATCAGATTCAACAGCACTGTAGGAAAGTATGTTGGATACACTGAGCATGGTGTGAAGAATGCAGAAGCATGGAACAGTGATGCTTCGTTCCTGGCTCAAGAGCAAGGGGAGCTGGAGCGTGTCTGTAAATATAACGCTGATCTCCACTACAGTGCCATACTGGATGAGA
>seq00088
TTAGATGGATATTTTTATCAGATGGTGAGTCAGTGCCGATTCACCTCAAAGGACCTGCATGGTATAGAGTATATAGACTCTTATGTTTTCAATCAGGTTGAATATGTCAGATTCAACAGCACTGTAGGAAAGTATGTTGGATACACTGAGCATGGTGTGAAGAATGCAGAAGCATGGAACAAAGATCAGGACCTGGTAATAGAGCAAGGGGAGCTGGAGCGTTACTGTAAATATAACGCTGCTATCGACTACAGTGCCATACTGGATAAGA
>seq00091
TTAGATGGATATTTTTATCATAGGGTGACACAGTGCCGATTCACCTCAAAGGACCTGCATGATATAGATTATATAGACTCTTACTATTTCAATAAGGTTGAATATGTCAGATTCAACAGCACTGTGGGAAAGTATGTTGGATACACTGAGCATGGTGTGAAGAATGCAGAAGCATGGAACAAAGATCAGGACCTGGTAATAGAGCAAGGGCAGGTGGAGAGTTACTGTAAATATAACGCTGCTATCGACTACAGTACCATACTGGATAAGA
>seq00093
TTAGATGGATATTTTTATCATAGGGTGACACAGTGCCGATTCACCTCAAAGGACCTGCATGATATAGATTATATAGACTCTTACTATTTCAATAAGGTTGAATATGTCAGATTCAACAGCACTGTGGGAAAGTATGTTGGATACACTGAGTATGGTGTGAGGAATGCAGAAGCATGGAACAAAGGTCAGGAGCTGGCTCAAGAGCTAGGGCAGCTGGAGAGTTACTGTAAATATAACGCTGCTATCGACTACAGTACCATACTGGATAAGA
>seq00094
TTAGATGGATATTTTTATCATAGGGTGACACAGTGCCGATTCACCTCAAAGGACCTGCATGATATAGATTATATAGACTCTTACTATTTCAATAAGGTTGAATATGTCAGATTCAACAGCACTGTGGGAAAGTATGTTGGATACACTGAGTTTGGTGTGAAGAATGCAGAAGCATGGAACAAAGGTCAGGAACTGGCTCAAGAGCTAGGGCAGCTGGAGCGTTACTGTAAATATAACGCTGCTATCGACTACAGTACCATACTGGATAAGA
>seq00098
TTAGATGGATATTTTTATCATAGGGTGGCACAGTGCCAATACTCCTCAAAGGAACTGCATGATATAGAGTATATAGACTCTTTCTATTTCAATAAGGTTGAAAATGTCAGATTCAACAACACTGTGGGAAAGTATGTTGGATACACTGAGTATGGTGTGAAGACTGCAGAAGCATGGAACAAAGGTCAGGTCCTGGCTCGAGAGCTAGGGGAGCTGGAGCGTTACTGTAAGCATAACGCTGCTCTCTACTACAGTGCCATACTGGATAAGA
>seq00103
TTAGATGGATATTTTTATCATAGGGTGGCACAGTGCCAATACTCCTCAAAGGAACTGCATGATATAGAGTTTATAGACTCTTACTATTTCAATAAGGTTGAAAATATCAGATTCAACAGCACTGTAGGAAAGTATGTTGGATACACTGAGCTGGGTTTGAAGACTGCAGAAGCATGGAACAAAGGTCAGGTCCTGGCTCGAGAGCTAGGGGAGCTGGAGCGTGTCTGTAAGCATAACGCTGCTAACCACTACAGTGCCATACTGGATAAGA
>seq00104
TTAGATGGATATTTTTATCATAGGGTGGCACAGTGCCAATACTCCTCAAAGGAACTGCATGATATAGAGTTTATAGACTCTTACTATTTCAATAAGGTTGAAAATATCAGATTCAACAGCACTGTAGGAAAGTATGTTGGATACACTGAGCTGGGTTTGAAGACTGCAGAAGCATGGAACAAAGGTCAGGTCCTGGCTCGAGAGCTAGGGGAGCTGGAGCGTGTCTGTAAGCATAACGCTGCTATCGACTACAGTACCATACTGGATAAGA
>seq00106
TTAGATGGATATTTTTATCATAGGGTGGCACAGTGCCAATACTCCTCAAAGGAACTGCATGATATAGAGTTTATAGACTCTTACTATTTCAATAAGGTTGAAAATGTCAGATTCAACAACACTGTGGGAAAGTATGTTGGATACACTGAGTATGGTGTGAAGACTGCAGAAGCATGGAACACAGGTCAGGAGCTGGCTCAAGAGCAAGGGGAGCTGGAGCGTTACTGTAAGCATAACGCTGATATCTACTACAGTGCCATACTGGATAAGA
>seq00109
TTAGATGGATATTTTTATCATAGGGTGGCACAGTGCCAATACTCCTCAAAGGAACTGCATGATATAGAGTTTATAGACTCTTACTATTTCAATAAGGTTGAATATGTCAGATTCAACAACACTGTGGGAAAGTATGTTGGATACACTGAGTATGGTGTGAAGAATGCAGAAGCATGGAACAAAGGTCAGGTCCTGCCTCAACAGCTAGGGGAGCTGGAGCGTTACTGTAAGCCTAACGCTGCTCTCATCTACAGTGCCATACTGGATAAGA
>seq00110
TTAGATGGATATTTTTATCATAGGGTGGCACAGTGCCAATACTCCTCAAAGGAACTGCATGATATAGAGTTTATAGACTCTTACTATTTCAATAAGGTTGAATATGTCAGATTCAACAACACTGTGGGAAAGTATGTTGGATACACTGAGTATGGTGTGAAGAATGCAGAAGCATGGAACACAGATCAGCTGCTGGCTCGAGAGCAAGGGGAGCTGGAGCGTTACTGTAAGCATAACGATCCTATCTACTACAGTGCCATACTGGATAAGA
>seq00111
TTAGATGGATATTTTTATCATAGGGTGGCACAGTGCCAATACTCCTCAAAGGAACTGCATGATATAGAGTTTATAGACTCTTACTATTTCAATAAGGTTGAATATGTCAGATTCAACAACACTGTGGGAAAGTATGTTGGATACACTGAGTATGGTGTGAAGAATGCAGAAGCATGGAACACAGATCAGCTGCTGGCTCGAGAGCAAGGGGAGCTGGAGCGTTTCTGTAAGCATAACGCTGATCTCCACTACAGGGCCATACTGGATAAGA
>seq00113
TTAGATGGATATTTTTATCATAGGGTGGCACAGTGCCAATACTCCTCAAAGGAACTGCATGATATAGAGTTTATAGACTCTTACTATTTCAATAAGGTTGAATATGTCAGATTCAACAACACTGTGGGAAAGTATGTTGGATACACTGAGTATGGTGTGAGGAATGCAGAAGCATGGAACAAAGATCAGGAGCTGGCTCAAGAGCTAGGGGAGCTGGAGCGTGTCTGTAAGCCTAACGCTGCTAAATACTACAGTGCCATACTGGATAAGA
>seq00114
TTAGATGGATATTTTTATCATAGGGTGGCACAGTGCCAATACTCCTCAAAGGAACTGCATGATATAGAGTTTATAGACTCTTACTATTTCAATAAGGTTGAATATGTCAGATTCAACAGCACTGTGGGAAAGTATGTTGGATACACTGAGTATGGTGTGAGGAATGCAGAAGCATGGAACAAAGGTCAGGAGCTGGCTCAAGAGCTAGGGCAGCTGGAGAGTTACTGTAAATATAACGCTGCTATCGACTACAGTACCATACTGGATAAGA
>seq00115
TTAGATGGATATTTTTATCATAGGGTGGCACAGTGCCAATACTCCTCAAAGGAACTGCATGATATAGAGTTTATAGACTCTTACTATTTCAATCAGGTTGAAAATATCAGATTCAACAGCACTGTGGGAAAGTTTGTTGGATACACTGAGTATGGTGTGAAGACTGCAGAAGCATGGAACAAAGGTCAGGAACTGGCTCGAGAGCTAGGGGAGCTGGAGCGTTTCTGTAAGCATAACGCTGCTAACCACTACAGGGCCATACTGGATAAGA
>seq00116
TTAGATGGATATTTTTATCATAGGGTGGGACAGTGCCAATACTCCTCAAAGGACCTGCATGGTATAGAGTATATAGACTCTTATGTTTTCAATAAGGTTGAATATATCAGATTCAACAGCACTGTAGGAAAGTATGTTGGATACACTGAGCATGGTGTGAAGAACGCAGAAACATGGAACAAAGGTCAGGAGCTGGCTCAAGAGCTAGGGGAGCTGGAGCGTTACTGTAAATATAACGCTGATCTCCACTACAGTGCCATACTGGATAAGA
>seq00118
TTAGATGGATATTTTTATCATAGGGTGGGACAGTGCCAATACTCCTCAAAGGACCTGCATGGTATAGAGTATATAGACTCTTATGTTTTCAATAAGGTTGAATATATCAGATTCAACAGCACTGTAGGAAAGTATGTTGGATACACTGAGCATGGTGTGAAGAACGCAGAAACATGGAACAAAGGTCAGGTCCTGGCTCAAGAGCTAGGGGAGCTGGAGCGTTTCTGTAAATATAACGCTGATCTCCACTACAGTGCCATACTGGATAAGA
>seq00120
TTAGATGGATATTTTTATCATAGGTTGGCACAGTGCCGATTCACCTCAAAGGATCTGCATGATATAGAGTTTATAGACTCTTACTATTTCAATAAGGTTGAATATGTCAGATTCAACAACACTGTGGGAAAGTATGTTGGATACACTGAGTATGGTGTGAAGAATGCAGAAGCATGGAACAAAGGTCAGGAGCTGGCTCAAGAGCTAGGGGAGCTGGAGCGTGTCTGTAAGCCTAACGCTGATCTCCACTACAGTGCCATACTGGATAAGA
>seq00121
TTAGATGGATATTTTTATCATAGGTTGGCACAGTGCCGATTCACCTCAAAGGATCTGCATGATATAGAGTTTATAGACTCTTACTATTTCAATAAGGTTGAATATGTCAGATTCAACAACACTGTGGGAAAGTATGTTGGATACACTGAGTATGGTGTGAGGAATGCAGAAGCATGGAACAAAGGTCAGGAGCTGGCTCAAGAGCTAGGGGAGCTGGAGCGTGTCTGTAAGCCTAACGCTGATCTCCACTACAGTGCCATACTGGATAAGA
