# Supplementary material for: Genomic and environmental influences on resilience in a cold‐water fish near the edge of its range
Source: Evol Appl. 2021 Nov 9;14(12):2794–814. doi: 10.1111/eva.13313 (PMC8674893; doi:10.1111/eva.13313)
Supplement: Supplementary file 8 — Table S4 [file EVA-14-2794-s002.xlsx]

## Sheet: Sheet1
Population Code	COSD_avg	COSD_max	min_vert_avg	min_vert_min	min_vol_avg	min_vol_min	TDO3_30day_avg	TDO3_30day_max	TDO3_7day_avg	TDO3_7day_max	TDO3_max_avg	TDO3_max_max
ATK	0	0	3.79197	1.06434	2.65438e+06	745035	9.82894	12.3521	10.1973	12.5301	10.3321	12.5364
BEA	11.8069	115.869	0	0	335454	0	15.4529	20.2037	15.9778	20.4428	16.0871	20.4916
BLK	0	0	13.807	10.7885	3.31367e+07	2.58922e+07	6.83684	9.33635	7.07235	9.42499	7.10679	9.45536
CRD	0	0	20.1238	17.2724	3.21981e+07	2.76358e+07	7.25766	10.0172	7.31778	12.5754	7.2852	13.2668
ELK	0	0	27.0848	21.7473	3.25015e+07	2.60965e+07	4.21049	9.4495	4.66011	10.1832	5.00512	11.5196
EVE	0.1655	6.12351	1.7407	0	522206	0	13.6619	17.1788	14.1039	17.4205	14.2175	17.4626
GIL	0	0	7.28686	4.42231	4.37216e+06	2.65341e+06	8.96362	11.9294	9.21997	12.2758	9.26867	12.3836
GNV	0	0	21.6591	15.9385	4.61338e+08	3.39489e+08	8.16879	11.1004	8.31486	11.2073	8.35222	11.2306
GRD	18.2244	135.715	4.37435	0	5.51169e+07	0	13.6692	19.6221	14.1705	22.6573	14.2369	22.7022
GRN	0	0	43.2452	35.7832	1.28438e+09	1.06276e+09	7.18122	11.3107	7.50231	12.3704	7.99566	13.5789
HOW	0	0	5.90012	1.64422	1.08563e+07	3.02539e+06	11.1169	14.7045	11.4161	14.7992	11.4896	14.8317
LGL	0	0	6.68503	2.21598	2.33976e+07	7.75595e+06	9.25611	12.4345	9.50626	12.4899	9.55523	12.5157
LHY	8.88112	112.191	5.72727	0	3.3075e+08	0	13.1875	19.2554	14.0988	22.4785	14.2317	22.5516
LNG	0.152113	5.62819	1.12425	0	1.97868e+06	0	12.9866	16.1142	13.4947	17.45	13.6294	17.4888
MSK	0	0	5.21939	0.561145	1.98337e+07	2.13235e+06	10.9432	15.907	11.2073	16.1671	11.2679	16.1785
OKA	10.8438	115.576	0	0	0	0	15.9997	19.1472	16.4261	20.064	16.5387	20.5535
PIK	0	0	4.46603	2.00614	3.57285e+06	1.60493e+06	9.51223	11.1185	9.84643	11.4229	9.91618	11.4723
PLM	40.7283	133.553	0	0	0	0	17.7236	20.8989	18.6027	21.9269	18.9268	22.2666
PLT	0	0	6.46222	3.10547	4.52356e+06	2.17383e+06	10.982	13.7895	11.6677	15.0582	12.077	15.2114
PRS	0.416734	15.4192	6.61036	0	3.43739e+07	0	11.4244	17.494	11.686	17.7681	11.7402	17.8398
RBW	0	0	15.8285	10.2803	3.79882e+07	2.46726e+07	7.26836	9.54318	7.49027	9.90283	7.58768	10.6171
SGR	47.1426	352.869	0	0	0	0	17.253	21.8848	17.6006	22.5879	17.7056	22.9099
SPN	0	0	4.98589	2.73944	1.49575e+06	821824	9.73734	12.3263	10.0681	12.5282	10.1434	12.5953
SVN	54.2005	172.304	0	0	0	0	18.4358	20.3156	19.3353	22.0446	19.5876	22.3921
TOM	0	0	6.25549	1.28815	9.20659e+07	2.68152e+07	11.1477	14.7084	11.3493	14.8639	11.3868	14.8864
TRT	0	0	22.7739	18.2621	3.50718e+08	2.81236e+08	7.74702	10.104	8.0406	11.0694	8.14397	11.4034
TRU	29.4909	138.531	0	0	0	0	17.225	20.8508	17.8274	22.1119	17.9738	22.1987
TWS	0	0	2.5328	0.847237	7.34512e+06	2.45699e+06	10.75	12.8379	11.1298	13.3295	11.191	13.3695
WSL	0	0	2.91757	0.963772	8.75271e+06	2.89131e+06	10.0463	11.9857	10.3404	12.0876	10.3882	12.1445
